# Supplementary material for: Enhancement of Stability Towards Aging and Soil Degradation Rate of Plasticized Poly(lactic Acid) Composites Containing Ball-Milled Cellulose
Source: Polymers (Basel). 2025 Aug 1;17(15):2127. doi: 10.3390/polym17152127 (PMC12349688; doi:10.3390/polym17152127)
Supplement: Supplementary file 1 [file polymers-17-02127-s001.zip]

Archive with 1 entries (1 files):
- polymers-3720274-supplementary.pdf
